# Supplementary material for: Next-generation sequencing and comprehensive data reassessment in 263 adult patients with neuromuscular disorders: insights into the gray zone of molecular diagnoses
Source: J Neurol. 2023 Dec 21;271(4):1937–46. doi: 10.1007/s00415-023-12101-6 (PMC10972933; doi:10.1007/s00415-023-12101-6)
Supplement: Supplementary file 2 — Supplementary file2 (XLSX 30 kb) [file 415_2023_12101_MOESM2_ESM.xlsx]

## Sheet: Tabellenblatt1
ID	Sequencing approach	Variant change	OMIM phenotype	Diagnosis	Inheritance	Gene OMIM#	Gene	Variant type	Zygosity	Genomic position (GRCh38)	Genomic position (GRCh37)	Transcript (:c.)	Protein (:p.)	ACMG classification	ACMG classification details	gnomADv2.1 (number of homozygotes in brackets)	gnomADv3.1 (number of homozygotes in brackets)	spliceAI	REVEL	GERP++	Domain	ClinVar accession #	Previously reported (PMID)
1	Singleton	initially reported	609260	Charcot-Marie-Tooth disease, axonal, type 2A2A	autosomal dominant	608507	MFN2	nonsense	heterozygous	NC_000001.11:g.12004083C>T	NC_000001.10:g.12064140C>T	NM_014874.4:c.1252C>T	NP_055689.1:p.(Arg418Ter)	P	PVS1, PM2_supporting, PS2_moderate	0	1			2.68	NA	VCV000372790.10	31407473
2	Singleton	initially reported	164300	Oculopharyngeal muscular dystrophy	autosomal dominant	602279	PABPN1	GCG repeat expansion	heterozygous	NC_000014.9:g.23321472_23321492GGC[11]	NC_000014.8:g.23790681_23790701GGC[11]	NM_004643.4:c.3_23GGC[11]	NP_004634.1:p.(Ala8_Ala11dup)	P	known pathogenic repeat expansion	0	1				N-terminal domain	VCV000503634.7	31407473
3	Singleton	initially reported	607259	Spastic paraplegia 7, autosomal recessive	autosomal recessive	602783	SPG7	nonsense	homozygous	NC_000016.10:g.89510539T>A	NC_000016.9:g.89576947T>A	NM_003119.4:c.233T>A	NP_003110.1:p.(Leu78Ter)	P	PVS1, PM2_supporting, PM3, PP1	112 (2)	29			0.04	NA	VCV000006816.37	31407473
4	Singleton	initially reported	615895	Polyglucosan body myopathy 1 with or without immunodeficiency	autosomal recessive	610924	RBCK1	frameshift	homozygous	NC_000020.11:g.421010_421013del	NC_000020.10:g.401654_401657del	NM_031229.4:c.896_899del	NP_112506.2:p.(Glu299ValfsTer46)	P	PVS1, PM2_supporting, PM3	2	0				zf-RING_2	VCV000006816.37	31407473, 35239206, 29260357
5	Duo	initially reported	607259	Spastic paraplegia 7, autosomal recessive	autosomal recessive	602783	SPG7	splice donor	homozygous	NC_000016.10:g.89546761G>T	NC_000016.9:g.89613169G>T	NM_003119.4:c.1552+1G>T	NP_003110.1:p.?	P	PVS1, PM2_supporting, PP4	4	5	0.99		5.42	AAA_lid_3	VCV000807498.24	31407473
6	Singleton	initially reported	253600	Muscular dystrophy, limb-girdle, autosomal recessive 1	autosomal recessive	114240	CAPN3	missense	heterozygous	NC_000015.10:g.42399640C>T	NC_000015.9:g.42691838C>T	NM_000070.3:c.1342C>T	NP_000061.1:p.(Arg448Cys)	LP	PM1, PM2_supporting, PM5, PP2, PP3, PS3_moderate	1	1		0.85	5.37	Calpain_III	VCV000280038.26	31407473, 35239206
		initially reported	253600	Muscular dystrophy, limb-girdle, autosomal recessive 1	autosomal recessive	114240	CAPN3	frameshift	heterozygous	NC_000015.10:g.42402979del	NC_000015.9:g.42695177del	NM_000070.3:c.1722del	NP_000061.1:p.(Ser575LeufsTer20)	LP	PVS1, PM2_supporting	1	1			4.97	Calpain_III	VCV000503683.9	31407473, 35239206
7	Singleton	initially reported	608099	Muscular dystrophy, limb-girdle, autosomal recessive 3	autosomal recessive	600119	SGCA	missense	heterozygous	NC_000017.11:g.50167653C>T	NC_000017.10:g.48245014C>T	NM_000023.4:c.229C>T	NP_000014.1:p.(Arg77Cys)	P	PS3, PM2_supporting, PP1, PP2, PP3_strong	129	66		0.95	4.53	Sargoglycan_2	VCV000009437.51	31407473, 35239206
		initially reported					SGCA	missense	heterozygous	NC_000017.11:g.50169246G>A	NC_000017.10:g.48246607G>A	NM_000023.4:c.739G>A	NP_000014.1:p.(Val247Met)	LP	PS3, PM2_supporting, PP2, PP3	35	29		0.67	3.85	Sargoglycan_2	VCV000167677.37	31407473, 35239206
8	Singleton	initially reported	300376	Becker muscular dystrophy	X-linked	300377	DMD	CNV	hemizygote		NC_000023.10:g.(31838201_31854835)_(31893490_31947712)del			P	PVS1_strong, PS3, PM2_supporting, PP4_moderate	0						NA	31407473, 35239206
		initially reported	613345	Hypokalemic periodic paralysis, type 2	autosomal dominant	603967	SCN4A	missense	heterozygous	NC_000017.11:g.63947100C>T	NC_000017.10:g.62024460C>T	NM_000334.4:c.3386G>A	NP_000325.4:p.(Arg1129Gln)	LP	PP3_strong, PM2_supporting, PP1	22	4		0.94	4.1	Ion_trans	VCV000143200.15	31407473, 35239206
9	Singleton	initially reported	609200	Myopathy, myofibrillar, 3	autosomal dominant	604103	MYOT	missense	heterozygous	NC_000005.10:g.137870830C>T	NC_000005.9:g.137206519C>T	NM_006790.3:c.179C>T	NP_006781.1:p.(Ser60Phe)	LP	PS3, PM2_supporting, PM5, PP1, PP4	10	2		0.41	6.02	NA	VCV000005837.24	31407473, 35239206
10	Singleton	initially reported	607259	Spastic paraplegia 7, autosomal recessive	autosomal recessive	602783	SPG7	nonsense	homozygous	NC_000016.10:g.89510539T>A	NC_000016.9:g.89576947T>A	NM_003119.4:c.233T>A	NP_003110.1:p.(Leu78Ter)	P	PVS1, PM2_supporting, PP1, PM3	112 (2)	29				NA	VCV000006816.37	31407473
11	Singleton	initially reported	608931	Myasthenic syndrome, congenital, 4C, associated with acetylcholine receptor deficiency	autosomal recessive	100725	CHRNE	frameshift	homozygous	NC_000017.11:g.4898892del	NC_000017.10:g.4802187del	NM_000080.4:c.1327del	NP_000071.1:p.(Glu443LysfsTer64)	P	PVS1_strong, PS3, PM2_supporting, PM3	24	1	0.9		4.91	Neur_chan_memb	VCV000243031.30	31407473, 36308527
12	Singleton	initially reported	182601	Spastic paraplegia 4, autosomal dominant	autosomal dominant	604277	SPAST	splice donor	heterozygous	NC_000002.12:g.32137190_32137193del	NC_000002.11:g.32362259_32362262del	NM_014946.4:c.1493+2_1493+5del	NP_055761.2:p.?	P	PVS1, PM2_supporting, PS4_moderate	0	0	1			AAA	VCV000243031.30	31407473
13	Singleton	initially reported	608807	Muscular dystrophy, limb-girdle, autosomal recessive 10	autosomal recessive	188840	TTN	nonsense	heterozygous	NC_000002.12:g.178543276G>A	NC_000002.11:g.179408003G>A	NM_001267550.2:c.96697C>T	NP_001254479.2:p.(Arg32233Ter)	P	PVS1, PM2_supporting, PM3	1	0			4.61	fn3 (A-band)	VCV000202528.7	31407473
		initially reported					TTN	nonsense	heterozygous	NC_000002.12:g.178527548G>A	NC_000002.11:g.179392275G>A	NM_001267550.2:c.107578C>T	NP_001254479.2:p.(Gln35860Ter)	P	PVS1, PM2_supporting, PM3	4				3.75	M-band	VCV000518510.6	31407473
14	Singleton	initially reported	608931	Myasthenic syndrome, congenital, 4C, associated with acetylcholine receptor deficiency	autosomal recessive	100725	CHRNE	frameshift	homozygous	NC_000017.11:g.4898892del	NC_000017.10:g.4802187del	NM_000080.4:c.1327del	NP_000071.1:p.(Glu443LysfsTer64)	P	PVS1_strong, PS3, PM2_supporting, PM3	24	1	0.9		4.91	Neur_chan_memb	VCV000243031.30	31407473, 36308527
15	Singleton	initially reported	255110	CPT II deficiency, myopathic, stress-induced	autosomal recessive	600650	CPT2	missense	homozygous	NC_000001.11:g.53202427C>T	NC_000001.10:g.53668099C>T	NM_000098.3:c.338C>T	NP_000089.1:p.(Ser113Leu)	P	PS3, PM2_supporting, PM3, PP3_moderate, PP1	393 (4)	200		0.89	5.88	Carn_acyltransf	VCV000008953.70	31407473
16	Singleton	initially reported	604360	Spastic paraplegia 11, autosomal recessive	autosomal recessive	610844	SPG11	missense	homozygous	NC_000015.10:g.44584299A>G	NC_000015.9:g.44876497A>G	NM_025137.4:c.5381T>C	NP_079413.3:p.(Leu1794Pro)	LP	PM2_supporting, PP3_moderate, PM3_strong	16	15		0.9	5.8	NA	VCV000374112.39	31407473
17	Singleton	initially reported	162500	Neuropathy, recurrent, with pressure palsies	autosomal dominant	601097	PMP22	CNV	heterozygous		NC_000017.10:g.(14063265_14095306)_ (15466763_15477413)del			P	1,45 points according to Riggs et al. (PMID: 31690835)							NA	31407473
18	Singleton	initially reported	608340	Charcot-Marie-Tooth disease, recessive intermediate, A	autosomal recessive	606598	GDAP1	frameshift	homozygous	NC_000008.11:g.74360175dup	NC_000008.10:g.75272410dup	NM_018972.4:c.349dup	NP_061845.2:p.(Tyr117LeufsTer13)	P	PVS1, PM2_supporting, PM3	0	0				NA	VCV000637122.3	31407473
19	Singleton	initially reported	182601	Spastic paraplegia 4, autosomal dominant	autosomal dominant	604277	SPAST	missense	heterozygous	NC_000002.12:g.32143352T>C	NC_000002.11:g.32368421T>C	NM_014946.4:c.1553T>C	NP_055761.2:p.(Leu518Pro)	LP	PP3_strong, PM2_supporting, PP2, PS4_supporting	0	0		0.97	5.47	NA	VCV000807696.6	31407473
20	Singleton	initially reported	253601	Muscular dystrophy, limb-girdle, autosomal recessive 2	autosomal recessive	603009	DYSF	missense	homozygous	NC_000002.12:g.71667477C>T	NC_000002.11:g.71894607C>T	NM_003494.4:c.5302C>T	NP_001124459.1:p.(Arg1807Trp)	P	PM2_supporting, PM3_very strong, PM4, PP3	3	1		0.7	5.14	NA	VCV000286151.20	31407473
21	Singleton	initially reported	609260	Charcot-Marie-Tooth disease, axonal, type 2A2A	autosomal dominant	608507	MFN2	missense	heterozygous	NC_000001.11:g.12001423G>A	NC_000001.10:g.12061480G>A	NM_014874.4:c.839G>A	NP_055689.1:p.(Arg280His)	P	PM1, PM2_supporting, PM5, PP2, PP3, PS3, PP1	1	0		0.92	5.32	NA	VCV000002271.43	31407473
22	Singleton	initially reported	611307	Muscular dystrophy, limb-girdle, autosomal recessive 12	autosomal recessive	608662	ANO5	frameshift	homozygous	NC_000011.10:g.22221107dup	NC_000011.9:g.22242653dup	NM_213599.3:c.191dup	NP_998764.1:p.(Asn64LysfsTer15)	P	PVS1, PM3_very strong	298 (2)	179				NA	RCV000082844.30	35239206
23	Singleton	initially reported	117000	Central core disease	autosomal dominant	180901	RYR1	missense	heterozygous	NC_000019.10:g.38500640T>C	NC_000019.9:g.38991280T>C	NM_000540.3:c.7358T>C	NP_000531.2:p.(Ile2453Thr)	P	PM1, PM2_supporting, PS4_supporting, PS2_moderate, PP3_moderate, PS3	0	0		0.98	3.99	NA	RCV001588885.1	NA
24	Singleton	initially reported	255700	Myotonia congenita, recessive	autosomal recessive	118425	CLCN1	missense	heterozygous	NC_000007.14:g.143323309G>A	NC_000007.13:g.143020402G>A	NM_000083.3:c.697G>A	NP_000074.3:p.(Gly233Ser)	LP	PP3_strong, PM2_supporting, PP2	0	0		0.94	4.27	Voltage_CLC	VCV000804708.5	NA
		initially reported					CLCN1	splice region/nearsplice	heterozygous	NC_000007.14:g.143316395A>T	NC_000007.13:g.143013488A>T	NM_000083.3:c.180+3A>T	NP_000074.3:p.?	LP	PM2_supporting, PP3, PP1_strong, PM3	56	41	0.05		5.19	NA	VCV000289967.23	NA
25	Singleton	initially reported	615284	Charcot-Marie-Tooth disease, type 4B3	autosomal recessive	603560	SBF1	splice donor	homozygous	NC_000022.11:g.50459254C>T	NC_000022.10:g.50897683C>T	NM_002972.4:c.3826+1G>A	NP_002963.2:p.?	LP	PVS1_strong, PM2_supporting, PM3_supporting	1	0	0.99		4.44	Myotub-related	VCV000807487.11	NA
26	Singleton	initially reported	302800	Charcot-Marie-Tooth neuropathy, X-linked dominant, 1	X-linked	304040	GJB1	frameshift	heterozygous	NC_000023.11:g.71224490_71224491del	NC_000023.10:g.70444340_70444341del	NM_000166.6:c.783_784del	NP_000157.1:p.(Ile262ThrfsTer13)	P	PVS1, PM2_supporting, PP4	0	0				NA	VCV000807420.2	NA
27	Singleton	initially reported	607259	Spastic paraplegia 7, autosomal recessive	autosomal recessive	602783	SPG7	nonsense	homozygous	NC_000016.10:g.89510539T>A	NC_000016.9:g.89576947T>A	NM_003119.4:c.233T>A	NP_003110.1:p.(Leu78Ter)	P	PVS1, PM2_supporting, PP1, PM3	112 (2)	29				NA	VCV000006816.37	NA
28	Singleton	initially reported	158810	Bethlem myopathy 1	autosomal recessive	120250	COL6A3	missense	homozygous	NC_000002.12:g.237344571T>C	NC_000002.11:g.238253214T>C	NM_004369.4:c.7447A>G	NP_004360.2:p.(Lys2483Glu)	LP	PM2_supporting, PM3_strong, PP3_moderate	170 (1)	81		0.83	4.77	VWA, VWA_2, VWA_3	VCV000196977.27	NA
29	Singleton	initially reported	611307	Muscular dystrophy, limb-girdle, autosomal recessive 12	autosomal recessive	608662	ANO5	missense	heterozygous	NC_000011.10:g.22218276C>T	NC_000011.9:g.22239822C>T	NM_213599.3:c.169C>T	NP_998764.1:p.(Arg57Trp)	LP	PM3_strong, PM1, PM2_supporting, PP3	4	2		0.81	2.79	NA	VCV000432004.7	NA
		initially reported					ANO5	frameshift	heterozygous	NC_000011.10:g.22250256dup	NC_000011.9:g.22271802dup	NM_213599.3:c.898dup	NP_998764.1:p.(Ile300AsnfsTer36)	P	PVS1, PM2_supporting, PM3_supporting	3	0				Anoctamin	VCV000976689.2	NA
30	Singleton	initially reported	615157	Mitochondrial complex III deficiency, nuclear type 2	autosomal recessive	613814	TTC19	missense	homozygous	NC_000017.11:g.16004235T>C	NC_000017.10:g.15907549T>C	NM_017775.4:c.554T>C	NP_060245.3:p.(Leu185Pro)	LP	PM2_supporting, PM3, PP4, PP3_moderate	0	0		0.93	5.85	NA	VCV000437427.4	NA
31	Singleton	initially reported	105400	Amyotrophic lateral sclerosis 1	autosomal dominant	147450	SOD1	missense	heterozygous	NC_000021.9:g.31668548G>C	NC_000021.8:g.33040861G>C	NM_000454.5:c.435G>C	NP_000445.1:p.(Leu145Phe)	P	PS3, PM5, PS1, PM1, PP2, PM2_supporting, PP3_moderate, PP1	4	0		0.92	3.23	Sod_Cu	VCV000586637.13	NA
32	Singleton	initially reported	613435	Amyotrophic lateral sclerosis 12 with or without frontotemporal dementia	autosomal recessive	602432	OPTN	frameshift	homozygous	NC_000010.11:g.13125497_13125498del	NC_000010.10:g.13167497_13167498del	NM_001008212.2:c.1078_1079del	NP_001008213.1:p.(Lys360ValfsTer18)	P	PVS1, PM2, PM3_supporting	0	0				NA	VCV000873266.2	NA
33	Singleton	initially reported	145600	Malignant hyperthermia susceptibility 1	autosomal dominant	180901	RYR1	missense	heterozygous	NC_000019.10:g.38446710G>A	NC_000019.9:g.38937350G>A	NM_000540.3:c.742G>A	NP_000531.2:p.(Gly248Arg)	LP	PS3_Moderate, PS4, PM1, PP1, PP3_Moderate, BS2_Moderate (ClinGen curated variant: CA024797)	0	0		0.89	4.5	MIR	VCV000012965.6	35239206
		initially reported	601887	Malignant hyperthermia susceptibility 5	autosomal dominant	114208	CACNA1S	missense	heterozygous	NC_000001.11:g.201091993G>A	NC_000001.10:g.201061121G>A	NM_000069.3:c.520C>T	NP_000060.2:p.(Arg174Trp)	P	PS4, PS3,PM2_supporting, PP3_moderate	7	3		0.91	4.48	Ion_trans	VCV000575733.27	35239206
34	Singleton	initially reported	607155	Muscular dystrophy-dystroglycanopathy (limb-girdle), type C, 5	autosomal recessive	606596	FKRP	missense	heterozygous	NC_000019.10:g.46756276C>A	NC_000019.9:g.47259533C>A	NM_024301.5:c.826C>A	NP_077277.1:p.(Leu276Ile)	P	PM1, PM2_supporting, PS3_moderate, PM3_Strong, PP3,PP2	168	166		0.7	4.16	NA	VCV000004221.56	35239206
		initially reported					FKRP	missense	heterozygous	NC_000019.10:g.46756523C>T	NC_000019.9:g.47259780C>T	NM_001039885.3:c.1073C>T	NP_001034974.1:p.(Pro358Leu)	P	PP3_strong, PM2_supporting, PP2, PM3_strong	33	16		0.95	4.38	LicD	VCV000167072.16	35239206
35	Singleton	initially reported	611307	Muscular dystrophy, limb-girdle, autosomal recessive 12	autosomal recessive	608662	ANO5	frameshift	homozygous	NC_000011.10:g.22221107dup	NC_000011.9:g.22242653dup	NM_213599.3:c.191dup	NP_998764.1:p.(Asn64LysfsTer15)	P	PVS1, PM3_very strong, PP1	298 (2)	179				NA	VCV000002164.44	35239206
36	Singleton	initially reported	253601	Muscular dystrophy, limb-girdle, autosomal recessive 2	autosomal recessive	603009	DYSF	frameshift	heterozygous	NC_000002.12:g.71568307del	NC_000002.11:g.71795437del	NM_001130987.2:c.2833del	NP_001124459.1:p.(Ala945LeufsTer21)	P	PVS1, PM2_supporting, PM3	7	4				NA	VCV000006685.18	NA
		initially reported					DYSF	nonsense	heterozygous	NC_000002.12:g.71574267G>T	NC_000002.11:g.71801397G>T	NM_001130987.2:c.3298G>T	NP_001124459.1:p.(Glu1100Ter)	P	PVS1, PM2_supporting, PM3_supporting	0	0						NA
37	Singleton	initially reported	619112 / 270685	Neuropathy, distal hereditary motor, type VC/Silver spastic paraplegia syndrome	autosomal dominant	606158	BSCL2	missense	heterozygous	NC_000011.10:g.62702499T>C	NC_000011.9:g.62469971T>C	NM_001122955.4:c.455A>G	NP_001116427.1:p.(Asn152Ser)	P	PM1, PM2_supporting, PP3, PS4, PP1, PS3_moderate	4	0		0.66	5.64	Seipin	VCV000004543.51	NA
38	Singleton	initially reported	139210	Myhre syndrome	autosomal dominant	600993	SMAD4	missense	heterozygous	NC_000018.10:g.51078294C>T	NC_000018.9:g.48604664C>T	NM_005359.6:c.1486C>T	NP_005350.1:p.(Arg496Cys)	P	PS2, PM1, PM2_supporting, PP3_moderate, PP2	2	0		0.96	5.99	MH2	VCV000088673.27	NA
39	Singleton	initially reported	610250	Spastic paraplegia 31, autosomal dominant	autosomal dominant	609139	REEP1	nonsense	heterozygous	NC_000002.12:g.86251997A>T	NC_000002.11:g.86479120A>T	NM_001371279.1:c.377T>A	NP_001358208.1:p.(Leu126Ter)	LP	PVS1, PM2_supporting	0	0				TB2_DP1_HVA22	NA	NA
40	Singleton	initially reported	232300	Glycogen storage disease II	autosomal recessive	606800	GAA	intronic	heterozygous	NC_000017.11:g.80104542T>G	NC_000017.10:g.78078341T>G	NM_000152.5:c.-32-13T>G	NP_000143.2:p.?	P	PM3_Very Strong, PS3, PP4_moderate	856 (1)	572 (1)	0.06			NA	VCV000004027.65	NA
		initially reported					GAA	missense	heterozygous	NC_000017.11:g.80112914G>A	NC_000017.10:g.78086713G>A	NM_000152.5:c.1927G>A	NP_000143.2:p.(Gly643Arg)	P	PS3, PM3_Strong, PM2_supporting, PP3, PP4_moderate	6	0		0.98	4.9	Glyco_hydro_31	VCV000004023.23	NA
41	Singleton	initially reported	182601	Spastic paraplegia 4, autosomal dominant	autosomal dominant	604277	SPAST	missense	heterozygous	NC_000002.12:g.32136878T>G	NC_000002.11:g.32361947T>G	NM_014946.4:c.1323T>G	NP_055761.2:p.(Asp441Glu)	LP	PM1, PM2_supporting, PM5, PP2, PP3_moderate	0	0		0.94	5.63	AAA	NA	NA
42	Singleton	initially reported	105400	Amyotrophic lateral sclerosis 1	autosomal dominant	147450	SOD1	missense	heterozygous	NC_000021.9:g.31668548G>C	NC_000021.8:g.33040861G>C	NM_000454.5:c.435G>C	NP_000445.1:p.(Leu145Phe)	P	PM5, PS1_moderate, PP1_strong, PM1, PM2_supporting, PP3_moderate, PS3	4	0		0.92	3.23	Sod_Cu	NA	NA
43	Singleton	initially reported	613158	Muscular dystrophy-dystroglycanopathy (limb-girdle), type C, 2	autosomal recessive	607439	POMT2	missense	heterozygous	NC_000014.9:g.77286815G>A	NC_000014.8:g.77753158G>A	NM_013382.7:c.1261C>T	NP_037514.2:p.(Arg421Trp)	LP	PM2_supporting, PP3_moderate, PM3, PP1	6	3		0.82	5.7	MIR	VCV000162597.8	NA
		initially reported					POMT2	missense	heterozygous	NC_000014.9:g.77296250T>G	NC_000014.8:g.77762593T>G	NM_013382.7:c.1030A>C	NP_037514.2:p.(Thr344Pro)	LP	PS4_supporting, PM2_supporting, PP3_moderate, PM3	0	0		0.92	4.98	NA	VCV000538736.6	NA
44	Singleton	initially reported	605809	Myasthenic syndrome, congenital, 4A, slow-channel	autosomal recessive	100725	CHRNE	frameshift	homozygous	NC_000017.11:g.4898892del	NC_000017.10:g.4802187del	NM_000080.4:c.1327del	NP_000071.1:p.(Glu443LysfsTer64)	P	PVS1_strong, PM2_supporting, PM3, PP1_strong	24	1				Neur_chan_memb	VCV000243031.37	NA
45	Singleton	initially reported	601596	Charcot-Marie-Tooth disease, type 4C	autosomal recessive	#608206	SH3TC2	frameshift	homozygous	NC_000005.10:g.149027835_149027838delinsTTT	NC_000005.9:g.148407398_148407401delinsTTT	NM_024577.4:c.1894_1897delinsAAA	NP_078853.2:p.(Glu632LysfsTer13)	P	PVS1, PM2_supporting, PM3	0	0				NA	?	NA
46	Singleton	initially reported	300100	Adrenomyeloneuropathy, adult	X-linked	300371	ABCD1	missense	hemizygote	NC_000023.11:g.153740177C>T	NW_003871103.3:g.1174159C>T (NC_000023.10:g.153005631C>T)	NM_000033.4:c.1574C>T	NP_000024.2:p.(Pro525Leu)	LP	PP4_moderate, PM1, PM2_supporting, PP2, PP3_moderate	0	0		0.87	4.93	ABC_tran	VCV001803989.1	NA
47	Singleton	initially reported	160800	Myotonia congenita, dominant	autosomal dominant	118425	CLCN1	missense	heterozygous	NC_000007.14:g.143321720_143321721delinsTC	NC_000007.13:g.143018813_143018814delinsTC	NM_000083.3:c.568_569_delinsTC	NP_000074.3:p.(Gly190Ser)	P	PS3, PM1, PM2_supporting, PP1, PP2	11	5				Voltage_CLC	VCV000209139.22	NA
48	Singleton	initially reported	607259	Spastic paraplegia 7, autosomal recessiv	autosomal recessive	602783	SPG7	in-frame deletion	homozygous	NC_000016.10:g.89546662_89546670del	NC_000016.9:g.89613070_89613078del	NM_003119.4:c.1454_1462del	NP_003110.1:p.(Arg485_Glu487del)	P	PM3_very strong, PM4, PP1_strong, PM2_supporting	78	61				NA	VCV000411680.52	NA
49	Singleton	initially reported	603511	Muscular dystrophy, limb-girdle, autosomal dominant 1	autosomal dominant	611332	DNAJB6	missense	heterozygous	NC_000007.14:g.157367416C>G	NC_000007.13:g.157160110C>G	NM_058246.4:c.279C>G	NP_490647.1:p.(Phe93Leu)	P	PS1, PM1, PM2_supporting, PS4_moderate, PP4	0	0		0.6	4.58	NA	VCV000031529.16	35239206
50	Singleton	initially reported	613954 / 167320	Frontotemporal dementia and/or amyotrophic lateral sclerosis 6 / Inclusion body myopathy with early-onset paget disease with or without frontotemporal dementia 1; IBMPFD1	autosomal dominant	601023	VCP	missense	heterozygous	NC_000009.12:g.35065351C>T	NC_000009.11:g.35065348C>T	NM_007126.5:c.476G>A	NP_009057.1:p.(Arg159His)	P	PS3, PM1, PM2_supporting, PM5, PP2, PP1, PS4_moderate	2	0		0.6	6.07	CDC48_2	VCV000008474.29	NA
51	Duo	initially reported	610357	Spastic paraplegia 30, autosomal dominant	autosomal recessive	601255	KIF1A	frameshift	heterozygous	NC_000002.12:g.240771097_240771098dup	NC_000002.11:g.241710514_241710515dup	NM_001244008.2:c.1214_1215dup	NP_001230937.1:p.(Ala406MetfsTer6)	P	PVS1, PM2_supporting, PP1	0	0				Kinesin_assoc	NA	31407473, 28332297
		upgraded					KIF1A	missense	heterozygous	NC_000002.12:g.240750497C>T	NC_000002.11:g.241689914C>T	NM_001244008.2:c.2909G>A	NP_001230937.1:p.(Arg970His)	LP	PM2_supporting, PM3_strong, PP2, PP1	2	2		0.45	4.43	NA	VCV000521695.7	31407473, 28332297
52	Singleton	initially reported	117000	Central core disease (RYR1-associated myopathy, AR; MONDO:0100150)	autosomal recessive	180901	RYR1	splice acceptor	heterozygous	NC_000019.10:g.38584940_38584943del	NC_000019.9:g.39075580_39075583del	NM_000540.3:c.14647-3_14647del	NP_000531.2:p.?	P	PVS1, PM2_supporting, PP4_moderate	1	0	0.99			Ion_trans	VCV000979089.1	31407473
		upgraded					RYR1	missense	heterozygous	NC_000019.10:g.38477821C>T	NC_000019.9:g.38968461C>T	NM_000540.3:c.4405C>T	NP_000531.2:p.(Arg1469Trp)	LP	PM2_supporting, PM3, PP3, PP4_moderate	36	15		0.77	3.26	SPRY	VCV000161372.32	31407473
53	Singleton	initially reported	270800	Spastic paraplegia 5A, autosomal recessive	autosomal recessive	603711	CYP7B1	nonsense	heterozygous	NC_000008.11:g.64615716A>T	NC_000008.10:g.65528273A>T	NM_004820.5:c.825T>A	NP_004811.1:p.(Tyr275Ter)	P	PVS1, PM2_supporting, PP4_moderate, PM3	19	5			-5.22	p450	VCV000006105.23	31407473
		upgraded					CYP7B1	missense	heterozygous	NC_000008.11:g.64604824G>A	NC_000008.10:g.65517381G>A	NM_004820.5:c.1091C>T	NP_004811.1:p.(Ser364Leu)	LP	PM2_supporting, PP2, PP4_moderate, PM3	0	0		0.56	6.17	p450	VCV000807591.2	31407473
54	Singleton	upgraded	302800	Charcot-Marie-Tooth neuropathy, X-linked dominant, 1	X-linked	304040	GJB1	missense	heterozygous	NC_000023.11:g.71223716G>C	NC_000023.10:g.70443566G>C	NM_000166.6:c.9G>C	NP_000157.1:p.(Trp3Cys)	LP	PM1, PM2_supporting, PP2, PP3_moderate	0	0		0.96	4.15	Connexin exon 2	NA	NA
55	Singleton	upgraded	263570	Polyglucosan body disease, adult form	autosomal recessive	607839	GBE1	missense	homozygous	NC_000003.12:g.81642787T>C	NC_000003.11:g.81691938T>C	NM_000158.4:c.986A>G	NP_000149.4:p.(Tyr329Cys)	LP	PM2_supporting, PM5, PP3_strong	122 (1)	80		0.97	5.12	NA	VCV000371439.23	NA
56	Trio	upgraded	618129	Muscular dystrophy, limb-girdle, autosomal dominant 4	autosomal dominant	114240	CAPN3	missense	heterozygous	NC_000015.10:g.42386235C>G	NC_000015.9:g.42678433C>G	NM_000070.3:c.448C>G	NP_000061.1:p.(Pro150Ala)	LP	PS4_supporting, PM2_supporting, PP3_moderate, PP4_moderate	0	0		0.79	6.07	Peptidase_C2	NA	NA
57	Trio	upgraded	618138	Muscular dystrophy, limb-girdle, autosomal recessive 23	autosomal recessive	618138	LAMA2	missense	heterozygous	NC_000006.12:g.129342373T>C	NC_000006.11:g.129663518T>C	NM_000426.4:c.4342T>C	NP_000417.3:p.(Cys1448Arg)	LP	PP3_strong, PM2_supporting, PM3	1	1		0.94	5.57	Laminin_EGF	NA	35239206
		initially reported					LAMA2	frameshift	heterozygous	NC_000006.12:g.129353173del	NC_000006.11:g.129674318del	NM_000426.4:c.4533del	NP_000417.3:p.(Gly1512AlafsTer83)	P	PVS1, PM2_supporting, PM3	0	0				Laminin_EGF	VCV000841906.5	35239206
58	Singleton	reanalysis	117000	Central core disease	autosomal recessive	180901	RYR	nonsense	heterozygous	NC_000019.10:g.38504839C>A	NC_000019.9:g.38995479C>A	NM_000540.3:c.8159C>A	NP_000531.2:p.(Ser2720Ter)	P	PVS1, PM2_supporting, PP4_moderate	0	0			3.66	NA	VCV000634550.3	NA
		reanalysis					RYR	missense	heterozygous	NC_000019.10:g.38517583T>C	NC_000019.9:g.39008223T>C	NM_000540.3:c.9910T>C	NP_000531.2:p.(Cys3304Arg)	LP	PM2_supporting, PP3_moderate, PP4_moderate, PM3_supporting	1	0		0.87	3.54	NA	NA	NA
59	Singleton	reanalysis	157640	Progressive external ophthalmoplegia, autosomal dominant 1	autosomal dominant	174763	POLG	missense	heterozygous	NC_000015.10:g.89319028T>C	NC_000015.9:g.89862259T>C	NM_002693.3:c.3176A>G	NP_002684.1:p.(Asn1059Ser)	LP	PM2_supporting, PP3_strong, PP4	22	13		0.93	5.35	DNA_pol_A	VCV000195487.15	NA
60	Singleton	reanalysis	#20326	Congenital myopathy 21 with early respiratory failure	autosomal recessive	611327	DNAJB4	frameshift	homozygous	NC_000001.11:g.78013147del	NC_000001.10:g.78478831del	NM_007034.5:c.308del	NP_008965.2:p.(Gly103GlufsTer25)	P	PVS1, PM2_supporting, PM3_supporting	2	2				NA	NA	NA
