# Supplementary material for: Next-generation sequencing and comprehensive data reassessment in 263 adult patients with neuromuscular disorders: insights into the gray zone of molecular diagnoses
Source: J Neurol. 2023 Dec 21;271(4):1937–46. doi: 10.1007/s00415-023-12101-6 (PMC10972933; doi:10.1007/s00415-023-12101-6)
Supplement: Supplementary file 3 — Supplementary file3 (XLSX 24 kb) [file 415_2023_12101_MOESM3_ESM.xlsx]

## Sheet: Tabellenblatt1
ID	Sequencing approach	Variant change	OMIM phenotype	Diagnosis	Inheritance	Gene OMIM#	Gene	Variant type	Zygosity	Genomic position (GRCh38)	Genomic position (GRCh37)	Transcript (:c.)	Protein (:p.)	ACMG classification	ACMG classification details	gnomADv2.1 (number of homozygotes in brackets)	gnomADv3.1 (number of homozygotes in brackets)	spliceAI	REVEL	GERP++	Domain	ClinVar accession #	Previously reported (PMID)
61	Singleton	downgraded	616625	Charcot-Marie-Tooth disease, axonal, type 2W	autosomal dominant	142810	HARS1	missense	heterozygous	NC_000005.10:g.140674299C>A	NC_000005.9:g.140053884C>A	NM_002109.6:c.1488G>T	NP_002100.2:p.(Glu496Asp)	LB	PM2_supporting, BP4_moderate	0	0		0.15	1.22	HGTP_anticodon, HGTP_anticodon2	NA	31407473
		initally reported	616280	Charcot-Marie-Tooth disease, axonal, type 2U	autosomal dominant	156560	MARS	in-frame deletion	heterozygous	NC_000012.12:g.57489090_57489092del	NC_000012.11:g.57882873_57882875del	NM_004990.4:c.181_183del	NP_004981.2:p.(Ser61del)	VUS	PM2_supporting, PM4	0	0				NA	NA	31407473
62	Singleton	initally reported	600175	Neuronopathy, distal hereditary motor, type VIII	autosomal dominant	605427	TRPV4	missense	heterozygous	NC_000012.12:g.109798831G>A	NC_000012.11:g.110236636G>A	NM_021625.5:c.935C>T	NP_067638.3:p.(Ala312Val)	VUS	PM1, PM2_supporting, PP3, PP4	2	0		0.71		NA	VCV000576802.8	31407473
63	Singleton	initally reported	605637	Proximal myopathy and ophthalmoplegia	autosomal dominant	605637	MYH2	missense	heterozygous	NC_000017.11:g.10539354C>T	NC_000017.10:g.10442671C>T	NM_017534.6:c.1267G>A	NP_060004.3:p.(Val423Met)	VUS	PM2_supporting, PP3, PP4_moderate	3	1	0.07	0.71	4.9	myosin head	VCV001039728.1	31407473, 35239206
64	Singleton	initally reported	615290	Spinal muscular atrophy, lower extremity-predominant, 2A, autosomal dominant	autosomal dominant	609797	BICD2	missense	heterozygous	NC_000009.12:g.92718972C>G	NC_000009.11:g.95481254C>G	NM_001003800.2:c.1673G>C	NP_001003800.1:p.(Arg558Pro)	VUS	PS4_supporting, PM2_supporting, PP4_moderate, BP4	0	0		0.24	4.27	BicD	VCV000807551.2	31407473
65	Singleton	initally reported	181405 / 606071	Scapuloperoneal spinal muscular atrophy / Neuronopathy, distal hereditary motor, type VIII	autosomal dominant	605427	TRPV4	missense	heterozygous	NC_000012.12:g.109803039T>C	NC_000012.11:g.110240844T>C	NM_021625.5:c.664A>G	NP_067638.3:p.(Asn222Asp)	VUS	PM1, PM2_supporting	0	1		0.31	4.51	NA	NA	NA
66	Singleton	initally reported	615424	?Inclusion body myopathy with early-onset Paget disease without frontotemporal dementia 3	autosomal dominant	164017	HNRNPA1	splice acceptor	heterozygous	NC_000012.12:g.54284246_54284280del	NC_000012.11:g.54678030_54678064del	NM_031157.4:c.1064-12_1086del	NP_112420.1:p.?	VUS	PVS1_moderate, PM2_supporting	0	0				NA	NA	31407473
67	Singleton	initally reported	600363	Spastic paraplegia 6, autosomal dominant	autosomal dominant	608145	NIPA1	missense	heterozygous	NC_000015.10:g.22820360G>A	NC_000015.9:g.23052708C>T	NM_144599.5:c.365G>A	NP_653200.2:p.(Gly122Asp)	VUS	PM2_supporting, PP3_moderate	0	0		0.93	4.69	Mg_trans_NIPA	NA	NA
68	Singleton	initally reported	145600	{Malignant hyperthermia susceptibility 1}	autosomal dominant	180901	RYR1	missense	heterozygous	NC_000019.10:g.38483506G>A	NC_000019.9:g.38974146G>A	NM_000540.3:c.4924G>A	NP_000531.2:p.(Glu1642Lys)	VUS	PP3_moderate, PM2_supporting	1	3		0.86	5	NA	VCV000590546.5	NA
69	Singleton	initally reported	232600	McArdle disease	autosomal recessive	608455	PYGM	missense	heterozygous	NC_000011.10:g.64753100G>T	NC_000011.9:g.64520572G>T	NM_005609.4:c.1491C>A	NP_005600.1:p.(Asn497Lys)	LP	PM1, PM2_supporting, PP3_moderate, PP4_moderate	0	0		0.85	3.95	Phosphorylase	NA	NA
		initally reported				608455	PYGM	missense	heterozygous	NC_000011.9:g.64525983C>A	NC_000011.9:g.64525983C>A	NM_005609.4:c.350G>T	NP_005600.1:p.(Gly117Val)	VUS	PM2_supporting, PP3_moderate, PP4_moderate	0	0		0.92	5.27	Phosphorylase	NA	NA
70	Singleton	initally reported	618655	Myopathy, distal, 6, adult onset	autosomal dominant	102573	ACTN2	missense	heterozygous	NC_000001.11:g.236754014A>C	NC_000001.10:g.236917314A>C	NM_001103.4:c.1907A>C	NP_001094.1:p.(Glu636Ala)	VUS	PM2_supporting, PP3_supporting	0	0		0.68	5.4	NA	NA	NA
71	Singleton	initally reported	614751	Neuronopathy, distal hereditary motor, type VB	autosomal dominant	614751	REEP1	start-loss	heterozygous	NC_000002.12:g.86337509A>G	NC_000002.11:g.86564632A>G	NM_001371279.1:c.2T>C	NP_001358208.1:p.(Met1?)	VUS	PM2_supporting, PVS1_supporting	0	0				NA	VCV000941193.6	NA
72	Singleton	initally reported	182601	Spastic paraplegia 4, autosomal dominant	autosomal dominant	604277	SPAST	nearsplice	heterzygous	NC_000002.12:g.32147208_32147210delinsGG	NC_000002.11:g.32372277_32372279delinsGG	NM_014946.4:c.1688-10_1688-8delinsGG	NP_055761.2:p.?	VUS	PM2_supporting	0	0		NA		NA	NA	NA
73	Singleton	initally reported	310200	Duchenne muscular dystrophy	X-linked	300377	DMD	CNV	heterozygous		NC_000023.10:g.(31986631_32235033)_32519958_32563276)x3			VUS	PM2_supporting, PM4	0	0						NA
74	Singleton	initally reported	232300	Glycogen storage disease II	autosomal recessive	606800	GAA	missense	heterozygous	NC_000017.11:g.80107706G>A	NC_000017.10:g.78081505G>A	NM_000152.5:c.842G>A	NP_000143.2:p.(Arg281Gln)	VUS	PM2_supporting, PM5_supporting, PP3, PP4_moderate	8	2		0.75	5.08	Gal_mutarotas_2	VCV000864108.15	NA
		initally reported	232300	Glycogen storage disease II	autosomal recessive	606800	GAA	missense	heterozygous	NC_000017.11:g.80110833T>C	NC_000017.10:g.78084632T>C	NM_000152.5:c.1544T>C	NP_000143.2:p.(Met515Thr)	VUS	PP4_moderate, PM3_supporting, PM2_supporting	4	0		0.68	5.37	Glyco_hydro_31	VCV001487722.3	NA
75	Singleton	reanalysis	118200	Charcot-Marie-Tooth disease, type 1B	autosomal dominant	159440	MPZ	missense	heterozygous	NC_000001.11:g.161306344A>T	NC_000001.10:g.161276134A>T	NM_000530.8:c.569T>A	NP_000521.2:p.(Leu190Gln)	VUS	PM2_supporting, PP2	0	0		0.54	5.04	Myelin-PO_C	NA	NA
76	Singleton	reanalysis	606070	Amyotrophic lateral sclerosis 21	autosomal dominant	164015	MATR3	in-frame deletion	heterozygous	NC_000005.10:g.139329384_139329386del	NC_000005.9:g.138665073_138665075del	NM_001194954.2:c.2533_2535del	NP_001181883.1:p.(Lys845del)	VUS	PM2_supporting, PM4	1	0				NA	VCV001464128.1	NA
77	Singleton	reanalysis	612577	Amyotrophic lateral sclerosis 11	autosomal dominant	609390	FIG4	missense	heterozygous	NC_000006.12:g.109786448C>T	NC_000006.11:g.110107651C>T	NM_014845.6:c.2095C>T	NP_055660.1:p.(Arg699Cys)	VUS	PM2_supporting	10	5		0.37	4.63	NA	VCV000407085.8	NA
78	Singleton	reanalysis	620111	Charcot-Marie-Tooth disease, demyelinating, type 1J	autosomal dominant	147267	ITPR3	missense	heterozygous	NC_000006.12:g.33662574C>T	NC_000006.11:g.33630351C>T	NM_002224.4:c.758C>T	NP_002215.2:p.(Thr253Met)	VUS	PM1,PM2_supporting, PP3_moderate	0	0		0.79	5.61	MIR domain	NA	NA
79	Singleton	reanalysis	612319	Spastic paraplegia 35, autosomal recessive	autosomal recessive	611026	FA2H	missense	heterozygous	NC_000016.10:g.74740106C>G	NC_000016.9:g.74774004C>G	NM_024306.5:c.280G>C	NP_077282.3:p.(Glu94Gln)	VUS	PM2_supporting	0	0		0.29	4.74	NA	NA	NA
		reanalysis					FA2H	CNV	heterozygous		NC_000016.9:g.(74729656_74748088)_(74753059_74760123)del			P	1,2 points according to Riggs et. al (PMID: 31690835)								NA
80	Singleton	reanalysis	614065	Myopathy, distal, 4	autosomal dominant	102565	FLNC	missense	heterozygous	NC_000007.14:g.128841487G>A	NC_000007.13:g.128481541G>A	NM_001458.5:c.2041G>A	NP_001449.3:p.(Gly681Ser)	VUS	PM2_supportin, PP3_moderate	13	7		0.81	5.48	Filamin	VCV000860874.6	NA
81	Singleton	initally reported	612319	Spastic paraplegia 35, autosomal recessive	autosomal recessive	611026	FA2H	missense	heterozygous	NC_000016.10:g.74716580C>T	NC_000016.9:g.74750478C>T	NM_024306.5:c.806G>A	NP_077282.3:p.(Arg269His)	LP	PM2_supporting, PP3_moderate, PM3, PM5	2	0		0.92	5.07	FA_hydroxylase	VCV000948467.10	NA
		downgraded					FA2H	missense	heterozygous	NC_000016.10:g.74716476C>A	NC_000016.9:g.74750374C>A	NM_024306.5:c.910G>T	NP_077282.3:p.(Gly304Cys)	VUS	PM2_supporting, PM3, PP3	0	0		0.72	4.44	FA_hydroxylase	NA	NA
82	Singleton	downgraded	612319	Spastic paraplegia 35, autosomal recessive	autosomal recessive	611026	FA2H	missense	heterozygous	NC_000016.10:g.74716418G>A	NC_000016.9:g.74750316G>A	NM_024306.5:c.968C>T	NP_077282.3:p.(Pro323Leu)	VUS	PM2_supporting, PP3	4	2		0.68	5.39	FA_hydroxylase	VCV000807416.2	31407473
		downgraded	612319	Spastic paraplegia 35, autosomal recessive	autosomal recessive	611026	FA2H	missense	heterozygous	NC_000016.10:g.74714190T>A	NC_000016.9:g.74748088T>A	NM_024306.5:c.1119A>T	NP_077282.3:p.(Ter373CysextTer48)	VUS	PM2_supporting,PM4	14	7			5.42	NA	VCV000807415.6	31407473
83	Singleton	downgraded	600334	Tibial muscular dystrophy, tardive	autosomal dominant	188840	TTN	missense	heterozygous	NC_000002.12:g.178527148A>T	NC_000002.11:g.179391875A>T	NM_001267550.2:c.107840T>A	NP_001254479.2:p.(Ile35947Asn)	VUS	PM2_supporting, PP3, PP1, BS3_supporting	1	2		0.65	4.9	extreme C-terminus in M-band	VCV000012654.8	NA
